# Supplementary material for: Concepts for the Integration and Implementation of mHealth Apps for Patients With Mental Disorders: Scoping Review
Source: J Med Internet Res. 2025 Sep 8;27:e66340. doi: 10.2196/66340 (PMC12455162; doi:10.2196/66340)
Supplement: Multimedia Appendix 2 [file jmir_v27i1e66340_app2.xlsx]

## Sheet: Tabelle1
Study			Population		Methods			mHealth App					Reported Evidence
Author (Jahr)	Country	Title of study	Study population*	Setting	Study Design*	Data collection	Data evaluation*	Name of App	Description*	Age	Disease	Scientific Evidence regarding mHealth App*	Concepts for integration (Dimensions)
Allan, S., et al. (2019)	Australia and UK	Developing a Hypothetical Implementation Framework of Expectations for Monitoring Early Signs of Psychosis Relapse Using a Mobile App: Qualitative Study	"Participants who were in contact with CMHS, had experienced a relapse within the previous 2 years, had received a diagnosis of Diagnostic and Statistical Manual of Mental Disorders-5 psychosis-related condition, and were able to provide informed consent. People who identified as carers for someone with psychosis were recruited from both mental health services and support organizations" [p. 3]	Most of the questioned participants worked or were treated within outpatient settings (CMHS)	Qualitative research	Focus groups	25 focus groups were audio recorded, transcribed and analysed	EMPOWER	"App enables routine self-monitoring for a variety of different experiences, including psychosis (eg, hearing voices and suspicious thoughts), anxiety, mood, self-esteem, and interpersonal support" [p. 2]	Adults	Psychosis	Not reported	General conditions: General requirements Usability
Austin, S.F., et al. (2020)	Denmark	Mobile App Integration Into Dialectical Behavior Therapy for Persons With Borderline Personality Disorder: Qualitative and Quantitative Study.	"Participants with a primary diagnosis of personality disorder (ICD-10 definition) and being able to participate in group treatment that used a dialectical behavior therapy framework" [pp. 3]	Outpatient clinic	Mixed Methods: open clinical trial, qualitative research	A combination of in-depth interviews and questionnaires	"Qualitative data from the interviews were analyzed using thematic analysis and were combined with quantitative data from the questionnaires" [p. 2]	Not reported	"Key elements from dialectical behavior therapy treatment were adapted to the mobile app. These elements included psychoeducation, the recording and monitoring of mood, descriptions and implementation guidelines for a range of cognitive behavioral strategies to deal with challenging situations, and memos where a person could note their experiences in situ" [p. 4]	Adults	Diagnosis of personality disorder	"The mobile app platform was adapted from earlier research trials" [p. 4]	General conditions: General requirements General conditions: Technical infrastructure Strategies: Training and support of patients Strategies: Training and support of professionals
Batterham, P.J., et al. (2015)	Australia	Developing a roadmap for the translation of e-mental health services for depression	Not reported	The review includes strategies of integration for community and clincial settings	Narrative (meta-) review	"First: Meta-review Second: barriers and facilitators for disseminating e-mental health services for depression were identified with reference to the Australian Government’s e-mental health strategy. Third: recommendations for promoting the translation of e-mental health services in Australia were developed in direct response to the identified gaps and are detailed in the discussion" [p. 778]	"9 systematic reviews focusing on the effectiveness of e-mental health programmes for depression were identified" [p. 778]	Not reported	"Programmes may provide support in the form of clinician input to encourage adherence and resolve difficulties" [p. 778]	Adults	Depression	Evidence-based online depression treatment	General conditions: General requirements General conditions: Financial Strategies: Conceptional foundation, models etc. Strategies: Training and support of professionals Strategies: Public relations and information Strategies: Regulation
Chan, C., S. West, and N. Glozier (2017a)	Australia and New Zealand	Commencing and Persisting with a web-based cognitive behavioral Intervention for Insomina: A Qualitative Study of Treatment Completers	Participants with minor depression	Introductory assessment in an outpatient mental health center with following online modules	Qualitative research	Qualitative Interviews	4 telephone and 6 face-to-face interviews	SHUTi	"The program contains elements of psychoeducation, activity scheduling, thought challenging, problem solving, and interpersonal therapy" [p. 3]	Over 50 years old	Minor depression	Not reported	General conditions: Organization Strategies: Training and support of patients
Chan, S., et al. (2017b)	USA	Review of Use and Integration of Mobile Apps into Psychiatric Treatments	Not reported	The review describes strategies applicable to a variety of settings, inlcluding outpatient	Review	Not reported	Overview of integration of mobile apps	Not reported	Mental health apps in general	Included studies focus on adult patients	Mental health conditions	Not reported	General conditions: General requirements Strategies: Training and support of professionals Strategies: Evaluation of apps Strategies: Adaption of clincal work processes
Connolly, S.L., et al. (2021)	USA	Digital Clinics and Mobile Technology Implementation for Mental Health Care	"Nine key organizational stakeholders, including a primary care lead physician, a PTSD clinic team leader, a mental health leader in primary care, and additional care providers" [p. 37]	Digital clinic	Qualitative Research (Interview study)	Providers provided formative feedback	Not reported	mindLAMP	"To support dual use by both clinicians and patients in allowing for customization of content, assessments, and skills training" [p. 37]	e.g. veterans and others	Mood and anxiety disorders	Not reported	General conditions: General requirements Strategies: Organizational Strategies: Training and support of patients Strategies: Training and support of professionals Strategies: Adoption of clinical work processes
Dinkel, D., et al. (2021)	USA	A qualitative exploration of the feasibility of incorporating depression apps into integrated primary care clinics	Patients, healthcare providers, and clinic staff	Clinics with integrated mental health service	Qualitative research: collective case study	Focus group and interview protocol	Qualitative analysis and average scores for quantitative data were calculated	Carezone, Sanvello, Woebot, Wysa, and Youper	See each app for description	19 years and older	Depression	Not specifically reported: "authors used the strategies of peer debriefing, thick description, and triangulation" [p. 8]	General conditions: Generals reequirements General conditions: Financial Strategies: Evaluation of apps Strategies: Regulation Strategies: Training and support of patients Strategies: Adherence enhacing strategies Strategies: Integration of additional technology Strategies: Adoption of clinical work processes Strategies: Public realtions and information Strategies: Training and support of profess…
Enrique, A., et al. (2020)	Ireland	An internet-delivered self-management programme for bipolar disorder in mental health services in Ireland: Resulats and learnings from a feasibility trial	Clinicans and patients	Outpatient	Mixed-Methods: "The study utilized an uncontrolled, within-group, pre-post design with embedded mixed-methods evaluation" [p. 927]	Semi-structured interview with clinicans, questionnaires for patients, semi-scructered interviews with three patients	Mixed-Method-Analysis: quantitative and qualitative analysis [for more see p. 931]	Bipolar Toolkit	Internet-delivered self-management intervention	18 years and older	Bipolar disorder	Not reported	General conditions: General requirements Strategies: Training and support of patients Strategies: Training and support of professionals Strategies: Clinical workflow and adoption
Fassbinder, E., et al. (2015)	Germany	Integration of e-Health Tools into Face-to-Face Psychotherapy for Borderline Personality Disorder: A Chance to Close the Gap Between Demand and supply?	Patient with bipolar disorder	Outpatient	Qualitative research: nonblind pilot study	Interview with patient	Analysis of interview	priovi	"The priovi program was designed to support face-to-face schema therapy and follows the schema therapy model" [p. 767]	Case study with 35 year old patient	Bipolar disorder	Not reported	Strategies: Conceptional foundations Strategies: Guided app use
Fleddermann, K., et al. (2021)	USA	Clincal Persepctives on Barriers and Facilitators to Implementing e-Health Technology in Substance Use Disorder (SUD) Treatment Facilities	Clinicans	Outpatient	Qualitative research: study is part of a larger randomized trial of the NIATx coaching model implementation	Semi-structured interviews	Interview transcripts were analyzed using NVivo qualitative coding software	RISE Iowa	e-health patient recovery app	18 years and older	Substance use disorder	Not reported	General conditions: Technical infrastructure Strategies: Training and support of professionals Strategies: Training and support of patients/ adherence Strategies: Adoption of clinical work processes Strategies: Public relations and information
Ford, J.H., 2nd, et al. (2015)	USA	Successful Organizational Strategies to Sustain Use of A-CHESS: A Mobile Intervention for Individuals with Alcohol Use Disorders	"1. Counselors using A-CHESS with clients 2. Program managers 3. Agency senior leaders" [p. 5]	"Treatment Agencies involved in this study were all members of the CHESS Health Education Consortium, with outpatient and inpatient settings" [p. 4]	Qualitative research: Interview Study	Interview	"Coding scheme constructed based on theories and frameworks related to both implementation and sustainability; a list of a priori codes that emerged based on how the interview questions were constructed during the preliminary analyses of the dataset was also considered" [p. 5]	A-CHESS	"mHealth app for recovery and relapse prevention, used with ongoing online and in-person support, 24 hours crisis line with the app for after hour coverage, weekly check-in assessment survey, feedback provided based on survey information, agency counselors can see data if patient agrees, following tools are included: (1) connection and communication with peers via personal profiles and “walls”, d…	20-54 years	Drug or alcohol addiction	Not reported	General conditions: Organisation General conditions: General requirements General conditions: Financial Strategies: Conceptional foundation, models etc. Strategies: Information and public relations Strategies: Integration of additional technology Strategies: Training and support of professionals Strategies: Training and support of patients Strategies: Adherence Strategies: Adoption of clinical wo…
Gerlinger, G., N. Mangiapane, and J. Sander (2021)	Germany	Digital Health applications (DiGA) in medical and pschotherapeutic care. Opportunities and challenges from the perspective of the healthcare providers	Not reported	Outpatient (DiGA)	Narrative review	Not reported	Not reported	Digitale Gesundheitsanwendungen (DiGA)	DiGAs have a wide range of applications and can be used in early detection, treatment and aftercare	12 and older (DiGA)	Patients with mental diseases	DiGA have to prove a "positive care effect"	General conditions: Organization General conditions: Technical infrastructure General conditions: Financial Strategies: Conceptional foundation, models etc. Strategies: Evaluation of apps Strategies: Regulation Strategies: Guidelines (e.g., for clincial studies) Strategies: Guided app use Strategies: Integration of additional technological components Strategies: Training and support of users/pati…
Glass, J.E., et al. (2021)	USA	Approaches for Implementing App-Based Digital Treatments for Drug Use Disorders Into Primary Care: A Qualitative, User-Centered Design Study of Patient Perspectives	Patients	Primary care clinics	Qualitative research: Study using user centered design methods	Qualitative Interviews	Qualitative template analysis	Digital Treatments (not specified)	"A spectrum ranging from apps that are used as self-care without the help of a clinician to apps that are fully incorporated into patients’health care and guided by a clinician" [p. 2]	18 years and older	Drug use disorders	Not reported	General conditions: Technical infrastructure Strategies: Guided app-use Strategies: Training and support of users Strategies: Clinical workflow adoption Strategies: Training and support of users
Kreyenbuhl, J., et al. (2019)	USA	Development and Feasibility Testing of a Smartphone Intervention to Improve Adherence to Antipsychotic Medications	Patients, psychiatrists	Outpatient setting (outpatient mental health clinics)	Quantitative research: Development of smartphone intervention and open trial	Surveys	Not reported	MedActive	"MedActive (Figure 1) consists of an Android-compatible smartphone application that reminds individuals to take their antipsychotic medications, stores and tracks information about their self-reported medication adherence, positive psychotic symptoms, and antipsychotic side effects, and allows them to research topics regarding schizophrenia and antipsychotic medications" [p. 4]	Adults, aged 18 to 64 years	Schizophrenia	Not reported, presented study is evaluation study	Strategies: Integration of other technological components Strategies: Clincial workflows and adoption Strategies: Adherence
Lal, S., et al. (2020)	Australia, Canada	Adaptation of a Digital Health Innovation to Prevent Relapse and Support Recovery in Youth Receiving Services for First-Episode Psychosis: Results From the Horyzons-Canada Phase 1 Study	Patients, clinicians	"2 specialized early intervention clinics for FEP" [p. 1]	Mixed methods approach: Combining descriptive quantitative and qualitative methods	"A sociodemographic and technology use questionnaire, focus groups, and written feedback forms" [p. 3]	"Quantitative data from the sociodemographic and technology use questionnaires were analyzed using simple descriptive statistics (counts and percentages). In terms of data management, the qualitative data from the focus group discussions were recorded and transcribed verbatim and written feedback responses from the focus group and the extended exploration phase were organized into tables. The qua…	The Horyzons Platform	"Horyzons is a web-based application powered by the Moderated Web-Based Social Therapy (MOST) system. MOST consists of interactive and strengths-focused psychosocial interventions, web-based social networking, and clinical and peer moderation. By tailoring the therapy content to target the treatment of specific conditions and adding any required code customizations, the flexible MOST platform ena…	Adults, aged 18 and older	Psychotic disorder	Horyonzs was tested for feasability, acceptability, utilitiy and safety. It was also pilot-tested and a randomized controlled trial was underway during study publication	Strategies: Training and support of users Strategies: Traininng and support of health professionals
Miller, K.E., et al. (2019)	USA	Clinician Perceptions Related to the Use of the CBT-I Coach Mobile App	Clinicians	General outpatient mental health clinics, PTSD specialty outpatient clinics	Mixed methods approach: "Clinicians (N = 108) were surveyed about their use, feedback, and perceptions of CBT-I Coach a year after the app became available" [p. 1]	Surveys, using different Likert Scales	"Data were analyzed using IBM SPSS Statistics 21, independet sample t-tests were conducted, effect sizes were calculated using Cohens D" [p. 4]	CBT-I Coach	"CBT-I Coach, a free, publicly available mobile app in both the iOS and Android marketplaces, was developed through a partnership between the Department of Veterans Affairs (VA), Stanford University, and the Department of Defense (DoD) as a tool for use in conjunction with provider-delivered CBT-I. The app includes sleep education materials, a portal for daily sleep diary recordings, instructions…	Adults	Insomnia	Not reported	Strategies: Conceptional basics, models Strategies: Public relations and information Strategies: Training and support of users Strategies: Training and support of professionals
Possemato, K., et al. (2017)	USA	Development and refinement of a clinician intervention to facilitate primary care patient use of the PTSD Coach app	VA PC-MHI providers, primary care providers (MDs), and primary care leadership	"VA Medical Center (VAMC) and two satellite primary care clinics (known in VA as Community Based Outpatient Clinics, CBOCs)" [p. 119]	"Mixed methods approach: The methodology for this study is divided into three phases: (1) stakeholder interviews regarding imple-mentation constructs, (2) veteran feedback regarding CS-PTSD Coach, and (3) clinician feedback regarding CS-PTSD Coach." [p. 118]	Survey, interview, checklist	Descriptive analysis, one sample t-tests, struvtured coding system for qualitative research, inductive approach	CS-PTSD Coach intervention, PTSD Coach mobile app, Clinician-Supported PTSD Coach, CS-PTSD Coach	PTSD Coach mobile app "This mobile app incorporates evidence-based assessment, psycho-educational, and cognitive-behavioral strategies. Psycho-educational information includes material on what PTSD is, how it develops, related problems, treatment approaches, and when to seek professional help. In the self-management section of the app, users are asked to identify what symptoms they are experienci…	Adults	Posttraumatic stress disorder	"PTSD Coach produced encouraging results; 89 % were moderately to extremely satisfied with it. Specifically, veterans discussed its usefulness in helping to manage distress, aid with sleep problems, and share psycho-educational information with family and friends [24]. Additionally, preliminary evidence provides initial support for pos-sible efficacy at reducing PTSD symptoms and sug-gests that r…	General conditions: Conceptional basics General conditions: Organisational Strategies: Assesment, evaluation, screening Strategies: Clinical processes and adoption Strategies: Guided app use Strategies: Conceptional basicis Strategies: Training and support of users Strategies: Training and support of professionals
Silfee, V., et al. (2021)	USA	Health Care Providers Perspectives on the Use of a Digital Behavioral Health App to Support Patients: Qualitative Study	BH and physical health (PH) providers	A women’s health center, an outpatient BH clinic, and both rural/urban primary care settings	Qualitative Research: "Sample and Data Collection A convenience sampling approach, across all sites, was used to identify individual providers for participation. Two experienced interviewers (authors KW and BL) conducted semistructured telephone interviews with both BH and PH providers in April–July 2020 to understand facilitators of and challenges in integrating RxWell into their practice as wel…	See Study Design	Inductive content analysis approach	RxWell	"Digital BH Mobile App RxWell was developed from evidence-based approaches to BH: CBT and mindfulness. The app combines these approaches with the support of a digital health coach to deliver anxiety or depression programming to patients. The dCBI was designed to be used on its own, as part of a stepped care model, or alongside face-to-face therapy to extend the reach of care, support skill practi…	Adult patients	Anxiety or depression	Not reported	General conditions: Organisational Strategies: Guided App Use Strategies: Clinical workflow and adaption Strategies: Training and support of clinicals Strategies: Conceptional Basics Strategies: Adherence Strategies: Integration of other technological infrastructure Strategies: Training and support of users
Weitzel, E.C., et al. (2021)	Germany	E-Mental Health and healthcare apps in Germany	Not reported	Outpatient sector	Scientific narrative review	Not reported	Not reported	Digitale Gesundheitsanwendungen (DiGA), E Mental Health	"Digital health applications (DiGA) are officially approved by the BfArM as medical devices The basic prerequisite for inclusion in the BfArM's DiGA directory is that the application is labeled as a medical device. The aim of the application should be the “detection, monitoring, treatment or alleviation of diseases or the detection, treatment, alleviation or compensation of injuries or disabiliti…	DiGA, therefore 12 and older	Mental disorders	Not reported	General conditions: Organizational Strategies: Evaluation of apps, Regulation Strategies: Registry Strategies: Guided App-use Strategies: Training and support of clinicians Strategies: Conceptional basics
Zielasek, J., et al. (2022)	Germany	Adapting and Implementing Apps for Mental Healthcare	Not reported	Outpatient sector	Scientific narrative review	Not reported	Not reported	Apps for mental diseases, eg. I-REACCH or CBT Apps	Not reported	References to mHealth apps and concepts like e. g. DiGA, mainly developed for adolescents and adults; there are also references to special adult groups, e. g. adults with dementia	Mental disorders	Not reported	General conitions: Organisational General conditions: Financial General conditions: Regulatory/ Legal Strategies: Evaluation Strategies: Training and support of clinicans Strategies: Conceptional basics Strategies: Guided app use Strategies: Training and support of users Strategies: Clinical workflow and adoption Strategies: Training and support of professionals
* Corresponding pages are displayed, if applicable [e. g. direct quotes].
