# Supplementary material for: Concepts for the Integration and Implementation of mHealth Apps for Patients With Mental Disorders: Scoping Review
Source: J Med Internet Res. 2025 Sep 8;27:e66340. doi: 10.2196/66340 (PMC12455162; doi:10.2196/66340)
Supplement: Multimedia Appendix 3 [file jmir_v27i1e66340_app3.xlsx]

## Sheet: List of studies
Number	Author	Year	Titel of study	Inclusion/Exclusion	Reason for Exclusion
1	Aardom, J.J, Dingemans, A. E., Van Furth, E.F.	2016	E-Health Interventions for Eating Disorders: Emerging Findings, Issues, and Opportunities	Exclusion	No concepts for integration/implementation
2	Abroms, L.C., et al.	2013	A content analysis of popular smartphone apps for smoking cessation	Exclusion	No concepts for integration/implementation
3	Aji, M., et al.	2021	Framework for the Design Engineering and Clinical Implementation and Evaluation of mHealth Apps for Sleep Disturbance: Systematic Review	Exclusion	No DiGA-equivalent mHealth app
4	Allan, S., et al.	2019	Developing a Hypothetical Implementation Framework of Expectations for Monitoring Early Signs of Psychosis Relapse Using a Mobile App: Qualitative Study	Inclusion	-
5	Allen, S.	2018	Addressing the research to practice gap through co-production & service user leadership in early psychosis intervention research.	Exclusion	Conference abstract/ Protocol or others
6	Alqahtani, F. and R. Orji	2020	Insights from user reviews to improve mental health apps	Exclusion	No DiGA-equivalent mHealth app
7	Anastasiadou, D., et al.	2019	Mobile Health Adoption in Mental Health: User Experience of a Mobile Health App for Patients With an Eating Disorder	Exclusion	No DiGA-equivalent mHealth app
8	Apolinário-Hagen, J., M. Drüge, and L. Fritsche	2020	Cognitive Behavioral Therapy, Mindfulness-Based Cognitive Therapy and Acceptance Commitment Therapy for Anxiety Disorders: Integrating Traditional with Digital Treatment Approaches	Exclusion	No concepts for integration/implementation
9	Armontrout, J.A., et al.	2018	Current Regulation of Mobile Mental Health Applications	Exclusion	No DiGA-equivalent mHealth app
10	Aryana, B. and L. Brewster,	2020	Design for mobile mental health: Exploring the informed participation approach	Exclusion	No concepts for integration/implementation
11	Austin, S.F., et al.	2020	Mobile App Integration Into Dialectical Behavior Therapy for Persons With Borderline Personality Disorder: Qualitative and Quantitative Study.	Inclusion	-
12	Badesha, K., S. Wilde, and D.L. Dawson	2022	Mental health mobile application self-help for adolescents exhibiting psychological distress: A single case experimental design	Exclusion	No concepts for integration/implementation
13	Bajraktarov, S., G. Kalpak, and N. Jovanovic	2020	Community mental healthcare: new developments and innovative strategies	Exclusion	No DiGA-equivalent mHealth app
14	Batterham, P.J., et al.	2015	Developing a roadmap for the translation of e-mental health services for depression	Inclusion	-
15	Bauer, A.M., et al.	2018	Applying the Principles for Digital Development: Case Study of a Smartphone App to Support Collaborative Care for Rural Patients With Posttraumatic Stress Disorder or Bipolar Disorder	Exclusion	No DiGA-equivalent mHealth app
16	Bauer, A.M., et al.	2017	Lessons from the Deployment of the SPIRIT App to Support Collaborative Care for Rural Patients with Complex Psychiatric Conditions	Exclusion	No DiGA-equivalent mHealth app
17	Bear, H.A., et al.	2022	Determination of Markers of Successful Implementation of Mental Health Apps for Young People: Systematic Review	Exclusion	No concepts for integration/implementation
18	Bechtel, J.M., et al.	2021	Care manager perspectives on integrating an mHealth app system into clinical workflows: A mixed methods study	Exclusion	No DiGA-equivalent mHealth app
19	Bell, I., et al.	2022	Digital technology for addressing cognitive impairment in recent-onset psychosis: A perspective.	Exclusion	No concepts for integration/implementation
20	Bernard, R.M., et al,	2022	Strategies for Implementing Occupational eMental Health Interventions: Scoping Review	Exclusion	No DiGA-equivalent mHealth app
21	Berry, N., S. Bucci, and F. Lobban	2017	Use of the Internet and Mobile Phones for Self-Management of Severe Mental Health Problems: Qualitative Study of Staff Views	Exclusion	No DiGA-equivalent mHealth app
22	Bonet, L., et al.	2019	Filling the gap between research and clinical practice: A new app for patients with first episode of psychosis	Exclusion	Conference abstract/ Protocol or others
23	Borghouts, J., et al.	2021	Barriers to and Facilitators of User Engagement With Digital Mental Health Interventions: Systematic Review	Exclusion	No concepts for integration/implementation
24	Bos, F.M., et al.	2022	A Web-Based Application for Personalized Ecological Momentary Assessment in Psychiatric Care: User-Centered Development of the PETRA Application	Exclusion	No DiGA-equivalent mHealth app
25	Bradley, D.F., et al.	2022	Application of a Quality Improvement Process to Evaluate Self-Directed Therapy for Patients on a Waitlist in an Outpatient Anxiety Disorders Specialty Clinic	Exclusion	Full text not available
26	Brian, R.M. and D. Ben-Zeev	2014	Mobile health (mHealth) for mental health in Asia: objectives, strategies, and limitations	Exclusion	No DiGA-equivalent mHealth app
27	Bucci, S., et al.	2019	They Are Not Hard-to-Reach Clients. We Have Just Got Hard-to-Reach Services." Staff Views of Digital Health Tools in Specialist Mental Health Services	Exclusion	No DiGA-equivalent mHealth app
28	Byambasuren, O., E. Beller, and P. Glasziou	2019	Current Knowledge and Adoption of Mobile Health Apps Among Australian General Practitioners: Survey Study	Exclusion	Setting of mHealth app not sufficiently specified
29	Chan, C., et al.	2017a	Commencing and Persisting With a Web-Based Cognitive Behavioral Intervention for Insomnia: A Qualitative Study of Treatment Completers	Inclusion	-
30	Chan, S., et al.	2017b	Review of Use and Integration of Mobile Apps Into Psychiatric Treatments	Inclusion	-
31	Chan, S., et al.	2019	Review and Implementation of Self-Help and Automated Tools in Mental Health Care	Exclusion	No DiGA-equivalent mHealth app
32	Chivilgina, O., B.S. Elger, and F. Jotterand	2021	Digital Technologies for Schizophrenia Management: A Descriptive Review	Exclusion	No concepts for integration/implementation
33	Connolly, S.L., et al.	2021	Leveraging Implementation Science to Understand Factors Influencing Sustained Use of Mental Health Apps: a Narrative Review	Exclusion	Setting of mHealth app not sufficiently specified
34	Connolly, S.L., et al.	2021	Digital Clinics and Mobile Technology Implementation for Mental Health Care	Inclusion	-
35	Crosby, W.W.	2021	A quality improvement initiative to improve use of mobile health applications for adjunctive treatment of anxiety in an outpatient adolescent specialty clinic	Exclusion	Included study participants under 12 years old
36	D'Mello, D.A.	2016	Employing smartphone apps as therapy extenders in anxiety, mood and cognitive disorders: The consumer's perspective	Exclusion	Conference abstract/ Protocol or others
37	Dahne, J.	2019	¡Aptívate!: A Spanish-language behavioral activation mobile application for delivery via primary care.	Exclusion	No concepts for integration/implementation
38	Darcy, A. M. and S. Sadeh-Sharvit	2018	Mobile device applications for the assessment and treatment of eating disorders	Exclusion	No concepts for integration/implementation
39	De Veirman, A.E.M., et al.	2022	Factors Associated With Intention and Use of e-Mental Health by Mental Health Counselors in General Practices: Web-Based Survey	Exclusion	No concepts for integration/implementation
40	Deb, K.S., et al.	2018	Smartphone based solutions for managing severe mental illnesses in low resource settings: Roadblocks and opportunities	Exclusion	Full text not available
41	Derks, Y.P., et al.	2019	Development of an Ambulatory Biofeedback App to Enhance Emotional Awareness in Patients with Borderline Personality Disorder: Multicycle Usability Testing Study	Exclusion	No DiGA-equivalent mHealth app
42	Dinkel, D., et al.	2021	A qualitative exploration of the feasibility of incorporating depression apps into integrated primary care clinics	Inclusion	-
43	Dopke, C.A., et al.	2021	Development of Coaching Support for LiveWell: A Smartphone-Based Self-Management Intervention for Bipolar Disorder	Exclusion	No concepts for integration/implementation
44	Dragovic, M., et al.	2020	‘Validated, easy to use and free’: Top three requests for mobile device applications (‘apps’) from mental health consumers and clinicians.	Exclusion	No concepts for integration/implementation
45	Dülsen, P., et al.	2020	Digital interventions in adult mental healthcare settings: Recent evidence and future directions	Exclusion	No concepts for integration/implementation
46	Eichenberg, C.	2021	New dimensions in case planning: Integration of e-mental health applications, in CBT case formulation as therapeutic process.	Exclusion	No DiGA-equivalent mHealth app
47	Engelsma, T., et al.	2022	Expert appraisal and prioritization of barriers to mHealth use for older adults living with Alzheimer's disease and related Dementias: A Delphi study	Exclusion	No concepts for integration/implementation
48	Enrique, A., et al.	2020	An internet-delivered self-management programme for bipolar disorder in mental health services in Ireland: Results and learnings from a feasibility trial	Inclusion	-
49	Fassbinder, E., et al.	2015	Integration of e-Health Tools Into Face-to-Face Psychotherapy for Borderline Personality Disorder: A Chance to Close the Gap Between Demand and Supply?	Inclusion	-
50	Feijt, M.A., et al.	2018	Perceived Drivers and Barriers to the Adoption of eMental Health by Psychologists: The Construction of the Levels of Adoption of eMental Health Model	Exclusion	No DiGA-equivalent mHealth app
51	Feldman, N., et al.	2021	A systematic review of mHealth application interventions for peripartum mood disorders: trends and evidence in academia and industry	Exclusion	No DiGA-equivalent mHealth app
52	Fleddermann, K., et al.	2021	Clinician Perspectives on Barriers and Facilitators to Implementing e-Health Technology in Substance Use Disorder (SUD) Treatment Facilities	Inclusion	-
53	Fleming, T., et al.	2018	Beyond the Trial: Systematic Review of Real-World Uptake and Engagement With Digital Self-Help Interventions for Depression, Low Mood, or Anxiety	Exclusion	No DiGA-equivalent mHealth app
54	Ford, J.H., 2nd, et al.	2015	Successful Organizational Strategies to Sustain Use of A-CHESS: A Mobile Intervention for Individuals With Alcohol Use Disorders	Inclusion	-
55	Gaebel, W.	2018	eMen - Focus on transnational policy solutions	Exclusion	Conference abstract/ Protocol or others
56	Gaggioli, A. and G. Riva	2013	From mobile mental health to mobile wellbeing: opportunities and challenges	Exclusion	No concepts for integration/implementation
57	Gan, D.Z.Q., et al.	2022	Technology-supported strategies for promoting user engagement with digital mental health interventions: A systematic review	Exclusion	Inpatient setting
58	García-Estela, A., et al.	2022	Real-world Implementation of a Smartphone-Based Psychoeducation Program for Bipolar Disorder: Observational Ecological Study	Exclusion	No concepts for integration/implementation
59	Gerlinger, G., N. Mangiapane, and J. Sander	2021	Digital health applications (DiGA) in medical and psychotherapeutic care. Opportunities and challenges from the perspective of the healthcare providers	Inclusion	-
60	Glass, J.E., et al.	2021	Approaches for Implementing App-Based Digital Treatments for Drug Use Disorders Into Primary Care: A Qualitative, User-Centered Design Study of Patient Perspectives	Inclusion	-
61	Glick, G., et al.	2016	Use of mobile technology in a community mental health setting	Exclusion	No concepts for integration/implementation
62	Gómez-Restrepo, C., et al.	2022	Stakeholder perspectives on a patient-centred intervention (DIALOG+) for adolescents with common mental disorders in Colombia: A qualitative study	Exclusion	No DiGA-equivalent mHealth app
63	Harvey, P.D., et al.	2022	Technology and Mental Health: State of the Art for Assessment and Treatment	Exclusion	No DiGA-equivalent mHealth app
64	Hegerl, U.	2018	Self-management in affective disorders: How to use both patient generated data and Internet and CBT-based programmes in routine care	Exclusion	Conference abstract/ Protocol or others
65	Hensel, J.M., et al.	2019	Extending access to a web-based mental health intervention: who wants more, what happens to use over time, and is it helpful? Results of a concealed, randomized controlled extension study	Exclusion	No DiGA-equivalent mHealth app
66	Hidalgo-Mazzei, D., C. Llach, and E. Vieta	2020	mHealth in affective disorders: hype or hope? A focused narrative review	Exclusion	No DiGA-equivalent mHealth app
67	Hirschtritt, M.E. and T.R. Insel	2018	Digital Technologies in Psychiatry: Present and Future	Exclusion	No DiGA-equivalent mHealth app
68	Hsu, M., et al.	2021	Innovative and evolving mobile mental health technologies for the treatment of serious mental illness, in Technology and mental health: A clinician's guide to improving outcomes	Exclusion	No DiGA-equivalent mHealth app
69	Huckvale, K., et al.	2020	Smartphone apps for the treatment of mental health conditions: status and considerations	Exclusion	No DiGA-equivalent mHealth app
70	Jameel, L., et al.	2021	mHealth technology to assess, monitor and treat daily functioning difficulties in people with severe mental illness: A systematic review	Exclusion	Full text not available
71	Jonathan, G.K., L. Pivaral, and D. Ben-Zeev	2017	Augmenting mHealth with human support: Notes from community care of people with serious mental illnesses	Exclusion	No DiGA-equivalent mHealth app
72	Kaipainen, K., P. Välkkynen, and N. Kilkku	2017	Applicability of acceptance and commitment therapy-based mobile app in depression nursing.	Exclusion	No DiGA-equivalent mHealth app
73	Karcher, N.R. and N.R. Presser	2018	Ethical and legal issues addressing the use of mobile health (mHealth) as an adjunct to psychotherapy	Exclusion	No DiGA-equivalent mHealth app
74	Kip, H., et al.	2018	eHealth in Treatment of Offenders in Forensic Mental Health: A Review of the Current State	Exclusion	Inpatient setting
75	Kip, H., et al.	2020	Integrating People, Context, and Technology in the Implementation of a Web-Based Intervention in Forensic Mental Health Care: Mixed-Methods Study	Exclusion	Inpatient setting
76	Knapp, A.A., et al.	2021	Integration of Digital Tools Into Community Mental Health Care Settings That Serve Young People: Focus Group Study	Exclusion	No DiGA-equivalent mHealth app
77	Kreyenbuhl, J., et al.	2019	Development and Feasibility Testing of a Smartphone Intervention to Improve Adherence to Antipsychotic Medications	Inclusion	-
78	Lagan, S., et al.	2021	Mental Health App Evaluation: Updating the American Psychiatric Association's Framework Through a Stakeholder-Engaged Workshop	Exclusion	No DiGA-equivalent mHealth app
79	Lal, S.	2019	E-mental health: Promising advancements in policy, research, and practice	Exclusion	No DiGA-equivalent mHealth app
80	Lal, S., et al.	2020	Adaptation of a Digital Health Innovation to Prevent Relapse and Support Recovery in Youth Receiving Services for First-Episode Psychosis: Results From the Horyzons-Canada Phase 1 Study	Inclusion	-
81	Lee, A.R., et al.	2021	Exploring the Role of Web-Based Interventions in the Self-management of Dementia: Systematic Review and Narrative Synthesis	Exclusion	No concepts for integration/implementation
82	Leong, Q.Y., et al.	2022	Characteristics of Mobile Health Platforms for Depression and Anxiety: Content Analysis Through a Systematic Review of the Literature and Systematic Search of Two App Stores	Exclusion	No DiGA-equivalent mHealth app
83	Liem, A., et al.	2022	Evaluating the Implementation of a Mental Health App for Overseas Filipino Workers in Macao China: A Mixed-Methods Study of Stakeholders' Perspectives	Exclusion	No DiGA-equivalent mHealth app
84	Lord, S.E., et al.	2021	Workshop on Implementation Science and Digital Therapeutics for Behavioral Health	Exclusion	No DiGA-equivalent mHealth app
85	Luxton, D.D.	2018	Behavioral and mental health apps, in Using technology in mental health practice	Exclusion	No DiGA-equivalent mHealth app
86	Luxton, D.D., et al.	2011	mHealth for mental health: Integrating smartphone technology in behavioral healthcare	Exclusion	No DiGA-equivalent mHealth app
87	Mc Bride, A., et al.	2020	Development of a coaching framework for digital mental health interventions	Exclusion	Conference abstract/ Protocol or others
88	Merry, S.N	2018	Therapy Apps: What They Can and Can't Do. Journal of the American Academy of Child and Adolescent Psychiatry	Exclusion	Conference abstract/ Protocol or others
89	Miller, K.E., et al.	2019	Clinician Perceptions Related to the Use of the CBT-I Coach Mobile App	Inclusion	-
90	Miller, K.E., et al.	2019	Use and perceptions of mobile apps for patients among VA primary care mental and behavioral health providers	Exclusion	No DiGA-equivalent mHealth app
91	Mohr, D.C., et al.	2021	Banbury Forum Consensus Statement on the Path Forward for Digital Mental Health Treatment	Exclusion	Setting of mHealth app not sufficiently specified
92	Mohr, D.C., et al.	2014	The behavioral intervention technology model: an integrated conceptual and technological framework for eHealth and mHealth interventions	Exclusion	No DiGA-equivalent mHealth app
93	Morgenthaler, T.I., et al.	2022	Development and acceptability of a mobile health application integrated with the electronic heath record for treatment of chronic insomnia disorder	Exclusion	Full text not available
94	Morton, E., et al.	2021	Using apps for bipolar disorder - An online survey of healthcare provider perspectives and practices	Exclusion	No DiGA-equivalent mHealth app
95	Moskalenko, M.Y., H.D. Hadjistavropoulos, and T.R. Katapally	2020	The complex association of barriers and interest in internet-delivered cognitive behavior therapy for depression and anxiety: informing e-health policies through exploratory path analysis	Exclusion	No DiGA-equivalent mHealth app
96	Moskalenko, M.Y., H.D. Hadjistavropoulos, and T.R. Katapally	2020	Barriers to patient interest in internet-based cognitive behavioral therapy: Informing e-health policies through quantitative analysis	Exclusion	No DiGA-equivalent mHealth app
97	Musiat, P., P. Goldstone, and N. Tarrier	2014	Understanding the acceptability of e-mental health--attitudes and expectations towards computerised self-help treatments for mental health problems	Exclusion	No DiGA-equivalent mHealth app
98	Muuraiskangas, S., et al.	2016	Process and Effects Evaluation of a Digital Mental Health Intervention Targeted at Improving Occupational Well-Being: Lessons From an Intervention Study With Failed Adoption	Exclusion	No DiGA-equivalent mHealth app
99	Neher, M.S., et al.	2017	Exploring implementation issues when introducinga novel internet-based intervention to treatcardiovascular disease-associated mental healthissues-the Implement-IT project.	Exclusion	Conference abstract/ Protocol or others
100	Nicholas, J., et al.	2017	Issues for eHealth in Psychiatry: Results of an Expert Survey	Exclusion	No DiGA-equivalent mHealth app
101	Osma, J., M. Sprenger, and T. Mettler	2017	Introduction of e-mental health in national health systems – A health professionals’ perspective	Exclusion	No DiGA-equivalent mHealth app
102	Owen, J.E., et al.	2018	VA mobile apps for PTSD and related problems: public health resources for veterans and those who care for them	Exclusion	No DiGA-equivalent mHealth app
103	Parikh, S.	2022	Using depression websites and apps to enhance care: Key principles and resources	Exclusion	Conference abstract/ Protocol or others
104	Parker, L., et al.	2019	The "Hot Potato" of Mental Health App Regulation: A Critical Case Study of the Australian Policy Arena	Exclusion	No DiGA-equivalent mHealth app
105	Parmanto, B., et al.	2013	iMHere: A Novel mHealth System for Supporting Self-Care in Management of Complex and Chronic Conditions	Exclusion	No DiGA-equivalent mHealth app
106	Parolin, L.A.L., et al.	2021	Italia Ti Ascolto [Italy, I am listening]: an app-based group psychological intervention during the COVID-19 pandemic	Exclusion	No DiGA-equivalent mHealth app
107	Pemovska, T., et al.	2021	Implementing a digital mental health intervention for individuals with psychosis - a multi-country qualitative study	Exclusion	No DiGA-equivalent mHealth app
108	Philippi, P., et al.	2021	Acceptance towards digital health interventions - Model validation and further development of the Unified Theory of Acceptance and Use of Technology	Exclusion	No DiGA-equivalent mHealth app
109	Pierce, B., M.P. Twohig, and M.E. Levin	2016	Perspectives on the use of acceptance and commitment therapy related mobile apps: Results from a survey of students and professionals	Exclusion	No DiGA-equivalent mHealth app
110	Polhemus, A., et al.	2022	Health Tracking via Mobile Apps for Depression Self-management: Qualitative Content Analysis of User Reviews	Exclusion	Setting of mHealth app not sufficiently specified
111	Porras-Segovia, A., et al.	2022	Apps for Depression: Are They Ready to Work?	Exclusion	No DiGA-equivalent mHealth app
112	Possemato, K., et al.	2017	Development and refinement of a clinician intervention to facilitate primary care patient use of the PTSD Coach app	Inclusion	-
113	Possemato, K., L.A. Marsch, and T.M. Bishop	2014	Technology-based assessment and treatment approaches for PTSD and SUDs, in Trauma and substance abuse: Causes, consequences, and treatment of comorbid disorders	Exclusion	No DiGA-equivalent mHealth app
114	Prentice, J.L. and K.S. Dobson	2014	A review of the risks and benefits associated with mobile phone applications for psychological interventions	Exclusion	No concepts for integration/implementation
115	Price, M., et al.	2018	mHealth solutions for early interventions after trauma: improvements and considerations for assessment and intervention throughout the acute post-trauma period	Exclusion	No DiGA-equivalent mHealth app
116	Psihogios, A.M., C. Stiles-Shields, and M. Neary	2020	The Needle in the Haystack: Identifying Credible Mobile Health Apps for Pediatric Populations during a Pandemic and beyond	Exclusion	No DiGA-equivalent mHealth app
117	Pung, A., S.L. Fletcher, and J.M. Gunn	2018	Mobile App Use by Primary Care Patients to Manage Their Depressive Symptoms: Qualitative Study	Exclusion	No DiGA-equivalent mHealth app
118	Pung, A., S.L. Fletcher, and J.M. Gunn	2018	Use of mobile apps for managing depression in primary care: A qualitative study	Exclusion	Conference abstract/ Protocol or others
119	Pywell, J., et al.	2020	Barriers to older adults' uptake of mobile-based mental health interventions	Exclusion	No DiGA-equivalent mHealth app
120	Robotham, D., et al.	2016	Do We Still Have a Digital Divide in Mental Health? A Five-Year Survey Follow-up	Exclusion	No DiGA-equivalent mHealth app
121	Rubeis, G. and D. Ketteler	2020	Who Benefits from the App? Internet- and Mobile-Based Interventions (IMIs) and the Tension between Autonomy and Patient Well-Being	Exclusion	No DiGA-equivalent mHealth app
122	Rus-Calafell, M. and S. Schneider	2020	Are we there yet?!-a literature review of recent digital technology advances for the treatment of early psychosis	Exclusion	No DiGA-equivalent mHealth app
123	Satre, D.D., et al.	2021	Opportunities to Integrate Mobile App-Based Interventions Into Mental Health and Substance Use Disorder Treatment Services in the Wake of COVID-19	Exclusion	Setting of mHealth app not sufficiently specified
124	Schaub, M.P., et al.	2020	e-INEBRIA Special Interest Group Roadmap for Best Practices for Research on Brief Digital Interventions for Problematic Alcohol and Illicit Drug Use	Exclusion	No DiGA-equivalent mHealth app
125	Schellong, J., P. Lorenz, and K. Weidner	2019	Proposing a standardized, step-by-step model for creating post-traumatic stress disorder (PTSD) related mobile mental health apps in a framework based on technical and medical norms	Exclusion	No concepts for integration/implementation
126	Schmädeke, S. and C. Bischoff	2015	Effects of Smartphone-supported Rehabilitation Aftercare (eATROS) for Depressive Patients	Exclusion	No DiGA-equivalent mHealth app
127	Schueller, S.M., et al.	2021	An introduction to core competencies for the use of mobile apps in cognitive and behavioral practice	Exclusion	No DiGA-equivalent mHealth app
128	Schueller, S.M. and J. Torous	2020	Scaling evidence-based treatments through digital mental health	Exclusion	Setting of mHealth app not sufficiently specified
129	Shah, A., et al.	2022	Digital Health Interventions for Depression and Anxiety Among People With Chronic Conditions: Scoping Review	Exclusion	No DiGA-equivalent mHealth app
130	Shen, N.	2020	The eHealth trust model: Understanding the patient privacy perspective in a digital health environment	Exclusion	No DiGA-equivalent mHealth app
131	Silfee, V., et al.	2021	Health Care Provider Perspectives on the Use of a Digital Behavioral Health App to Support Patients: Qualitative Study	Inclusion	-
132	Sinha Deb, K., et al.	2018	Is India ready for mental health apps (MHApps)? A quantitative-qualitative exploration of caregivers' perspective on smartphone-based solutions for managing severe mental illnesses in low resource settings	Exclusion	No DiGA-equivalent mHealth app
133	Stanimirovic, A.	2019	Digital health interventions in mental health, in Chronic stress and its effect on brain structure and connectivity	Exclusion	No concepts for integration/implementation
134	Steare, T., et al.	2021	A qualitative study of stakeholder views on the use of a digital app for supported self-management in early intervention services for psychosis	Exclusion	No concepts for integration/implementation
135	Stefancic, A., et al.	2022	Development of the First Episode Digital Monitoring mHealth Intervention for People With Early Psychosis: Qualitative Interview Study With Clinicians	Exclusion	No DiGA-equivalent mHealth app
136	Stewart, E., et al.	2022	eHealth Tools That Assess and Track Health and Well-being in Children and Young People: Systematic Review	Exclusion	Included study participants under 12 years old
137	Strudwick, G., et al.	2021	Digital Interventions to Support Population Mental Health in Canada During the COVID-19 Pandemic: Rapid Review.	Exclusion	No DiGA-equivalent mHealth app
138	Tan, Y., et al.	2020	Potential of Mobile Technology to Relieve the Urgent Mental Health Needs in China: Web-Based Survey.	Exclusion	No DiGA-equivalent mHealth app
139	Teychenne, M., et al.	2021	Key stakeholder perspectives on the development and real-world implementation of a home-based physical activity program for mothers at risk of postnatal depression: a qualitative study	Exclusion	No DiGA-equivalent mHealth app
140	Thew, G.R., A. Rozental, and H.D. Hadjistavropoulos	2022	Advances in digital CBT: where are we now, and where next?	Exclusion	No concepts for integration/implementation
141	Tofighi, B., et al.	2017	Technology-based intervention preferences to enhance self-management of substance use disorders, HIV, and hepatitis c among patients in inpatient detoxification	Exclusion	Inpatient setting
142	Topooco, N., et al.	2017	Attitudes towards digital treatment for depression: A European stakeholder survey	Exclusion	Inpatient setting
143	Torous, J.	2021	"What is the App for that?" How mental health clinicans can make informed mental health app recommendations for youth	Exclusion	Conference abstract/ Protocol or others
144	Torous, J., et al.	2021	The growing field of digital psychiatry: current evidence and the future of apps, social media, chatbots, and virtual reality.	Exclusion	No DiGA-equivalent mHealth app
145	Torous, J. and A. Haim	2018	Dichotomies in the Development and Implementation of Digital Mental Health Tools	Exclusion	No DiGA-equivalent mHealth app
146	Torous, J., L. Sandoval, and M. Keshavan	2018	Integrating smartphone tools into clinical care: Evolving regulatory, legal, and clinical workflow issues	Exclusion	Conference abstract/ Protocol or others
147	Torous, J.B., et al.	2018	A hierarchical framework for evaluation and informed decision making regarding smartphone apps for clinical care	Exclusion	No DiGA-equivalent mHealth app
148	Torous, J.B., et al.	2016	To Use or Not? Evaluating ASPECTS of Smartphone Apps and Mobile Technology for Clinical Care in Psychiatry	Exclusion	No DiGA-equivalent mHealth app
149	Treisman, G.J., et al.	2016	Perspectives on the Use of eHealth in the Management of Patients With Schizophrenia	Exclusion	No DiGA-equivalent mHealth app
150	Turmaine, K., A. Dumas, and K. Chevreul	2022	Conditions for the Successful Integration of an eHealth Tool "StopBlues" Into Community-Based Interventions in France: Results From a Multiple Correspondence Analysis	Exclusion	No DiGA-equivalent mHealth app
151	Vahip, S.	2021	The EPA-council of national associations in implementing digital mental health across Europe: Opportunities and challenges	Exclusion	Conference abstract/ Protocol or others
152	Van Der Aa, H.P.A., et al.	2020	E-mental health for patients who receive anti-VEGF treatment: A qualitative study on the perceived barriers and facilitators in secondary care stakeholders	Exclusion	Conference abstract/ Protocol or others
153	Van Der Aa, H.P.A., G.H.M.B. Van Rens, and R.M.A. Van Nispen	2020	Barriers and facilitators for e-mental health in patients who receive anti-VEGF treatment: A qualitative study among dutch secondary care stakeholders	Exclusion	Conference abstract/ Protocol or others
154	van der Vaart, R., V. Atema, and A.W. Evers	2020	Guided online self-management interventions in primary care: a survey on use, facilitators, and barriers	Exclusion	No DiGA-equivalent mHealth app
155	Villarreal-Zegarra, D., et al.	2022	Development of a Framework for the Implementation of Synchronous Digital Mental Health: Realist Synthesis of Systematic Reviews	Exclusion	No DiGA-equivalent mHealth app
156	Vis, C., et al.	2019	Toward an Objective Assessment of Implementation Processes for Innovations in Health Care: Psychometric Evaluation of the Normalization Measure Development (NoMAD) Questionnaire Among Mental Health Care Professionals	Exclusion	No DiGA-equivalent mHealth app
157	Volker, D., et al.	2017	Process Evaluation of a Blended Web-Based Intervention on Return to Work for Sick-Listed Employees with Common Mental Health Problems in the Occupational Health Setting	Exclusion	No DiGA-equivalent mHealth app
158	Weitzel, E.C., et al.	2021	E-Mental Health and healthcare apps in Germany/ E-Mental-Health und digitale Gesundheitsanwendungen in Deutschland = E-Mental Health and healthcare apps in Germany	Inclusion	-
159	Whiteside, S.P.H., et al.	2019	An Online- and Mobile-Based Application to Facilitate Exposure for Childhood Anxiety Disorders.	Exclusion	Included study participants under 12 years old
160	Whiteside, U., et al.	2015	Designing messaging to engage patients in an online suicide prevention intervention: Survey results from patients with current suicidal ideation'	Exclusion	No DiGA-equivalent mHealth app
161	Wies, B., C. Landers, and M. Ienca	2021	Digital Mental Health for Young People: A Scoping Review of Ethical Promises and Challenges	Exclusion	No DiGA-equivalent mHealth app
162	Wozney, L., et al.	2018	eMental Healthcare Technologies for Anxiety and Depression in Childhood and Adolescence: Systematic Review of Studies Reporting Implementation Outcomes	Exclusion	No DiGA-equivalent mHealth app
163	Wozney, L., et al.	2017	Implementation of eMental Health care: viewpoints from key informants from organizations and agencies with eHealth mandates	Exclusion	No DiGA-equivalent mHealth app
164	Yellowlees, P., et al.	2008	Using e-health to enable culturally appropriate mental healthcare in rural areas	Exclusion	No DiGA-equivalent mHealth app
165	Yim, S.J.	2020	The utility of smartphone-based, ecological momentary assessment for depressive symptoms	Exclusion	No DiGA-equivalent mHealth app
166	Zaman, S.B., et al.	2022	Exploring Barriers to and Enablers of the Adoption of Information and Communication Technology for the Care of Older Adults With Chronic Diseases: Scoping Review.	Exclusion	No DiGA-equivalent mHealth app
167	Zelmer, J., et al.	2018	An Assessment Framework for e-Mental Health Apps in Canada: Results of a Modified Delphi Process	Exclusion	No DiGA-equivalent mHealth app
168	Zhang, M.W. and R.C. Ho	2016	Tapping onto the Potential of Smartphone Applications for Psycho-Education and Early Intervention in Addictions	Exclusion	No DiGA-equivalent mHealth app
169	Zielasek, J., et al.	2022	Adapting and Implementing Apps for Mental Healthcare	Inclusion	-
170	Zou, B.J., A.P.T. Hernandez, and C. Bellonci	2017	Internet-based programs are effective in youth behavioral health.	Exclusion	Conference abstract/ Protocol or others

## Sheet: Total
Reasons for exclusion	n=
No DiGA-equivalent mHealth app	91
No concepts for integration/implementation	25
Conference abstract/ Protocol or others	16
Wrong setting/age*	14
Full text not available	4
Summe	150
* includes the following exclusion criteria: Included study participants unter 12 years old, Inpatient setting, Setting of mHealth app not sufficiently specified
